# Supplementary material for: Activated Chicken Gamma Delta T Cells Are Involved in Protective Immunity against Marek’s Disease
Source: Viruses. 2023 Jan 19;15(2):285. doi: 10.3390/v15020285 (PMC9962238; doi:10.3390/v15020285)
Supplement: Supplementary file 1 [file viruses-15-00285-s001.zip]

Archive with 1 entries (1 files):
- viruses-2137907-supplementary.pdf
